# Supplementary material for: Retinal organoids derived from rhesus macaque iPSCs undergo accelerated differentiation compared to human stem cells
Source: Cell Prolif. 2022 Feb 15;55(4):e13198. doi: 10.1111/cpr.13198 (PMC9055909; doi:10.1111/cpr.13198)
Supplement: Supplementary file 8 — Figure S8 [file CPR-55-e13198-s006.xlsx]

## Sheet: Sheet1
Component	Stage in Protocol	Modification
Maintanance Media	PSC Media	Rhesus iPSC lines were maintained on MEF conditioned media
Maintanance Media	PSC Media	Rhesus iPSC lines were maintained on mTeSR media which was MEF conditioned.
Embryoid Body	Embryoid Body Production	The size of the embryoid bodies produced was 150um, 330um, 600um, and 830um.
N2 Supplement	Neural Induction	Change in concentration of N2 supplement. 0.5x, 1x, 2x, 4x of N2 suplemmentation.
BMP4	BMP4 pulse	Change in the concentration of BMP4. 0 nM, .15nM, .75nM and 3nM BMP4
BMP4 pulse time	BMP4 pulse	The BMP4 pulse was only kept at 1.5nM for a single day or gradaully removed in scale of the gestational period of rhesus macaques.
NIM	Neural Induction	NIM conditioned from H9 retinal organoids was used (filtered prior to use and supplemented with fresh N2 supplement).
GlutaMax	Neural Induction	GlutaMax was supplemeted at 0.5x or removed all together.
NEAA	Neural Induction	NEAA supplement was supplemeted at 0.5x or removed all together.
RDM	Retinal Differentiation	B27 supplement was increased to 2x and 4x.
RDM	Retinal Differentiation	B27 Plus supplement was used instead of the standard B27 supplement in either 1x, 2x or 4x.
RDM	Retinal Differentiation	RDM conditioned from H9 retinal organoids was used (filtered prior to use and supplemented with fresh B27 supplement).
Differentiation Substrate	Retinal Differentiation	Matrigel concentration was increased to 2x.
Differentiation Substrate	Retinal Differentiation	Matrigel was replaced with laminin.
Differentiation Substrate	Retinal Differentiation	Matrigel was replaced with vitronectin.
Differentiation Substrate	Retinal Differentiation	Matrigel was replaced with Cultrex Organoid qualified BME, Type 2 matrix.
Differentiation Substrate	Retinal Differentiation	Matrigel was replaced with Cultrex Organoid qualified BME, Type R1 matrix.
Time RDM	RDM	The RDM time was expanded to 2x.
Time	Neural Induction, BMP4 pulse and Retinal Differentiation	The protocol was decreased to 50% or 60% to account for the gestational period of rhesus macaques.
Hypoxic conditions	Neural induction and Retinal Differentiation	5% O2, 5% CO2 and 90% N2 in hypoxic incubator. Hypoxic conditions in just neural induction, retinal differentiation or combined.
